# Supplementary material for: Novel In Vitro Models for Cell Differentiation and Drug Transport Studies of the Human Intestine
Source: Cells. 2023 Sep 27;12(19):2371. doi: 10.3390/cells12192371 (PMC10572004; doi:10.3390/cells12192371)
Supplement: Supplementary file 1 [file cells-12-02371-s001.zip]

Archive with 1 entries (1 files):
- cells-2607006-supplementary.docx
